# Supplementary material for: Expression of CYP2B6 Enzyme in Human Liver Tissue of HIV and HCV Patients
Source: Medicina (Kaunas). 2023 Jun 27;59(7):1207. doi: 10.3390/medicina59071207 (PMC10385124; doi:10.3390/medicina59071207)
Supplement: Supplementary file 1 [file medicina-59-01207-s001.zip]

Archive with 3 entries (3 files):
- Supplement S1 (extended methodology).pdf
- Supplement S2 (clinical data summary).pdf
- Supplement S3 (use of medication).pdf
